# Supplementary material for: Adsorption Behavior of 3-phenoxybenzoic Acid by Lactobacillus Plantarum and Its Potential Application in Simulated Digestive Juices
Source: Int J Mol Sci. 2022 May 22;23(10):5809. doi: 10.3390/ijms23105809 (PMC9146835; doi:10.3390/ijms23105809)
Supplement: Supplementary file 1 [file ijms-23-05809-s001.zip]

Archive with 2 entries (2 files):
- ijms-1716745-Supplementary figure.pdf
- ijms-1716745-Supplementary table.pdf
